# Supplementary material for: B3Al4+: A Three-Dimensional Molecular Reuleaux Triangle
Source: Molecules. 2022 Nov 1;27(21):7407. doi: 10.3390/molecules27217407 (PMC9656129; doi:10.3390/molecules27217407)
Supplement: Supplementary file 1 [file molecules-27-07407-s001.zip]

Archive with 2 entries (2 files):
- B3Al4+1-BOMD-300K-614.mp4
- molecules-1957122-supplementary.pdf
